# Supplementary material for: Co-Benefits of Energy Structure Transformation and Pollution Control for Air Quality and Public Health until 2050 in Guangdong, China
Source: Int J Environ Res Public Health. 2022 Nov 14;19(22):14965. doi: 10.3390/ijerph192214965 (PMC9690161; doi:10.3390/ijerph192214965)
Supplement: Supplementary file 1 [file ijerph-19-14965-s001.zip]

Archive with 1 entries (1 files):
- ijerph-1934677-supplementary.pdf
